# Supplementary material for: Using the Healthy Community Assessment Tool: Applicability and Adaptation in the Midwest of Western Australia
Source: Int J Environ Res Public Health. 2018 Jun 2;15(6):1159. doi: 10.3390/ijerph15061159 (PMC6024991; doi:10.3390/ijerph15061159)
Supplement: Supplementary file 1 [file ijerph-15-01159-s001.zip]

Archive with 5 entries (5 files):
- Supplementary Files incl figure and tables/Figure 1.docx
- Supplementary Files incl figure and tables/Figure 2.docx
- Supplementary Files incl figure and tables/Supplementary Files.docx
- Supplementary Files incl figure and tables/Table 1.docx
- Supplementary Files incl figure and tables/Table 2.docx
